# Supplementary material for: Modified Hederagenin Derivatives Demonstrate Ex Vivo Anthelmintic Activity against Fasciola hepatica
Source: Pharmaceutics. 2023 Jul 3;15(7):1869. doi: 10.3390/pharmaceutics15071869 (PMC10385850; doi:10.3390/pharmaceutics15071869)
Supplement: Supplementary file 1 [file pharmaceutics-15-01869-s001.zip]

Archive with 2 entries (2 files):
- pharmaceutics-2434044-supplementary.docx
- pharmaceutics-2434044-supplementary.pdf
